# Supplementary material for: A Knowledge-Based System for Display and Prediction of O-Glycosylation Network Behaviour in Response to Enzyme Knockouts
Source: PLoS Comput Biol. 2016 Apr 7;12(4):e1004844. doi: 10.1371/journal.pcbi.1004844 (PMC4824424; doi:10.1371/journal.pcbi.1004844)
Supplement: S1 Text — Source code of the enzyme simulator written in Python 3. (TGZ) [file pcbi.1004844.s001.tgz]

Archive with 4 entries (3 files):
- S1_Text
- S1_Text/LICENSE.txt
- S1_Text/._oglycanstring.py
- S1_Text/oglycanstring.py
