# Supplementary material for: A Knowledge-Based System for Display and Prediction of O-Glycosylation Network Behaviour in Response to Enzyme Knockouts
Source: PLoS Comput Biol. 2016 Apr 7;12(4):e1004844. doi: 10.1371/journal.pcbi.1004844 (PMC4824424; doi:10.1371/journal.pcbi.1004844)
Supplement: S2 Text — (TXT) [file pcbi.1004844.s002.txt]

# Supporting Information S2
#
# Structure identifiers used in validation studies
#
#
# Daniel K. Podolsky (1985) [48]
# acidic
[S6]VT
[S6][Y3]VT
[S6][L4Y3]VT
[S6][L4Y3L4Y3]VT
[S6][[Y6][L4Y3]L4Y3]VT
[S6][[L4Y6][V3[f2]L4Y3]L4Y3]VT
[S6][V3[f2]L3Y3[S6]L4Y3]VT
[S6][[S6L4Y6][V3L3Y3]L4Y3]VT
[S6][[S6[V3]L4Y6][V3[f2]L3Y3]L4Y3]VT
[S6][S6L4Y3]VT
# neutral
[Y3]VT
[L4Y3]VT
[Y3L4Y3]VT
[L4Y3L4Y3]VT
[V3[f2]L4Y3L4Y3]VT
[[Y6][V3L4Y3]L4Y3]VT
[[V3L4Y6][V3[f2]L4Y3]L4Y3]VT
[[Y6][L4Y3]L4Y3]VT
[[V3L4Y6][V3L4Y3]L4Y3]VT
[V3[f2]L4Y3L4Y3L4Y3]VT
[[L4Y6][V6L3Y3]L4Y3]VT
#
# Daniel K. Podolsky (1985) [49]
# acidic
[S6]VT
[S6][Y3]VT
[S6][L4Y3]VT
[S6][S6L4Y3]VT
[S6][Y3[S6]L4Y3]VT
[S6][L4Y3[S6]L4Y3]VT
[S6][S6L3Y3[S6]L4Y3]VT
# neutral
[Y3]VT
[L4Y3]VT
[Y3L4Y3]VT
[L4Y3L4Y3]VT
[[L4Y6][L4Y6]L4Y3]VT
#
# Lloyd et al. 1996 [50]
VT
[L3]VT
[S3L3]VT
[S3L4Y6][S3L4Y3L3]VT
[S3L4Y6][S3L3]VT
[S6][S3L3]VT
#
# Maemura and Fukuda, 1992 [51]
VT
[L3]VT
[S3L3]VT
[S6][S3L3]VT
[L4Y6][L3]VT
[S3L4Y6][L3]VT
[L4Y6][S3L3]VT
[S3L4Y6][S3L3]VT
#
# Saitoh et al. 1991 [52]
[S6][L3]VT
[S3L3]VT
[S6][S3L3]VT
[S3L4Y6][L3]VT
[L4Y6][S3L3]VT
[S3L4Y6][S3L3]VT
#
# Carlsson et al. 1986 [53]
VT
[L3]VT
[S6]VT
[S6][L3]VT
[S3L3]VT
[S6][S3L3]VT
[S3L4Y6][L3]VT
[L4Y6][S3L3]VT
[S3L4Y6][S3L3]VT
#
# Karlsson and Thomsson (2009) [41]
[L3]VT
[S6][L3]VT
[S3L3]VT
[S6][S3L3]VT
#
[L4Y6][L3]VT
[L4Y6][S3L3]VT
[L4[f3]Y6][L3]VT
[L4[f3]Y6][S3L3]VT
[S3L4Y6][L3]VT
[S3L4Y6][S3L3]VT
[S3L4[f3]Y6][L3]VT
[S3L4[f3]Y6][S3L3]VT
#
[[L4Y6][L4Y3]L3]VT
[[L4Y6][L4[f3]Y3]L3]VT
[[L4Y6][S3L4Y3]L3]VT
[[L4Y6][S3L4[f3]Y3]L3]VT
[[L4[f3]Y6][L4Y3]L3]VT
[[L4[f3]Y6][L4[f3]Y3]L3]VT
[[L4[f3]Y6][S3L4Y3]L3]VT
[[L4[f3]Y6][S3L4[f3]Y3]L3]VT
[[S3L4Y6][L4Y3]L3]VT
[[S3L4Y6][L4[f3]Y3]L3]VT
[[S3L4Y6][S3L4Y3]L3]VT
[[S3L4Y6][S3L4[f3]Y3]L3]VT
[[S3L4[f3]Y6][L4Y3]L3]VT
[[S3L4[f3]Y6][L4[f3]Y3]L3]VT
[[S3L4[f3]Y6][S3L4Y3]L3]VT
[[S3L4[f3]Y6][S3L4[f3]Y3]L3]VT
#
[L4Y6][[L4Y6][L4Y3]L3]VT
[L4Y6][[L4Y6][L4[f3]Y3]L3]VT
[L4Y6][[L4Y6][S3L4Y3]L3]VT
[L4Y6][[L4Y6][S3L4[f3]Y3]L3]VT
[L4Y6][[L4[f3]Y6][L4Y3]L3]VT
[L4Y6][[L4[f3]Y6][L4[f3]Y3]L3]VT
[L4Y6][[L4[f3]Y6][S3L4Y3]L3]VT
[L4Y6][[L4[f3]Y6][S3L4[f3]Y3]L3]VT
[L4Y6][[S3L4Y6][L4Y3]L3]VT
[L4Y6][[S3L4Y6][L4[f3]Y3]L3]VT
[L4Y6][[S3L4Y6][S3L4Y3]L3]VT
[L4Y6][[S3L4Y6][S3L4[f3]Y3]L3]VT
[L4Y6][[S3L4[f3]Y6][L4Y3]L3]VT
[L4Y6][[S3L4[f3]Y6][L4[f3]Y3]L3]VT
[L4Y6][[S3L4[f3]Y6][S3L4Y3]L3]VT
[L4Y6][[S3L4[f3]Y6][S3L4[f3]Y3]L3]VT
[L4[f3]Y6][[L4Y6][L4Y3]L3]VT
[L4[f3]Y6][[L4Y6][L4[f3]Y3]L3]VT
[L4[f3]Y6][[L4Y6][S3L4Y3]L3]VT
[L4[f3]Y6][[L4Y6][S3L4[f3]Y3]L3]VT
[L4[f3]Y6][[L4[f3]Y6][L4Y3]L3]VT
[L4[f3]Y6][[L4[f3]Y6][L4[f3]Y3]L3]VT
[L4[f3]Y6][[L4[f3]Y6][S3L4Y3]L3]VT
[L4[f3]Y6][[L4[f3]Y6][S3L4[f3]Y3]L3]VT
[L4[f3]Y6][[S3L4Y6][L4Y3]L3]VT
[L4[f3]Y6][[S3L4Y6][L4[f3]Y3]L3]VT
[L4[f3]Y6][[S3L4Y6][S3L4Y3]L3]VT
[L4[f3]Y6][[S3L4Y6][S3L4[f3]Y3]L3]VT
[L4[f3]Y6][[S3L4[f3]Y6][L4Y3]L3]VT
[L4[f3]Y6][[S3L4[f3]Y6][L4[f3]Y3]L3]VT
[L4[f3]Y6][[S3L4[f3]Y6][S3L4Y3]L3]VT
[L4[f3]Y6][[S3L4[f3]Y6][S3L4[f3]Y3]L3]VT
[S3L4Y6][[L4Y6][L4Y3]L3]VT
[S3L4Y6][[L4Y6][L4[f3]Y3]L3]VT
[S3L4Y6][[L4Y6][S3L4Y3]L3]VT
[S3L4Y6][[L4Y6][S3L4[f3]Y3]L3]VT
[S3L4Y6][[L4[f3]Y6][L4Y3]L3]VT
[S3L4Y6][[L4[f3]Y6][L4[f3]Y3]L3]VT
[S3L4Y6][[L4[f3]Y6][S3L4Y3]L3]VT
[S3L4Y6][[L4[f3]Y6][S3L4[f3]Y3]L3]VT
[S3L4Y6][[S3L4Y6][L4Y3]L3]VT
[S3L4Y6][[S3L4Y6][L4[f3]Y3]L3]VT
[S3L4Y6][[S3L4Y6][S3L4Y3]L3]VT
[S3L4Y6][[S3L4Y6][S3L4[f3]Y3]L3]VT
[S3L4Y6][[S3L4[f3]Y6][L4Y3]L3]VT
[S3L4Y6][[S3L4[f3]Y6][L4[f3]Y3]L3]VT
[S3L4Y6][[S3L4[f3]Y6][S3L4Y3]L3]VT
[S3L4Y6][[S3L4[f3]Y6][S3L4[f3]Y3]L3]VT
[S3L4[f3]Y6][[L4Y6][L4Y3]L3]VT
[S3L4[f3]Y6][[L4Y6][L4[f3]Y3]L3]VT
[S3L4[f3]Y6][[L4Y6][S3L4Y3]L3]VT
[S3L4[f3]Y6][[L4Y6][S3L4[f3]Y3]L3]VT
[S3L4[f3]Y6][[L4[f3]Y6][L4Y3]L3]VT
[S3L4[f3]Y6][[L4[f3]Y6][L4[f3]Y3]L3]VT
[S3L4[f3]Y6][[L4[f3]Y6][S3L4Y3]L3]VT
[S3L4[f3]Y6][[L4[f3]Y6][S3L4[f3]Y3]L3]VT
[S3L4[f3]Y6][[S3L4Y6][L4Y3]L3]VT
[S3L4[f3]Y6][[S3L4Y6][L4[f3]Y3]L3]VT
[S3L4[f3]Y6][[S3L4Y6][S3L4Y3]L3]VT
[S3L4[f3]Y6][[S3L4Y6][S3L4[f3]Y3]L3]VT
[S3L4[f3]Y6][[S3L4[f3]Y6][L4Y3]L3]VT
[S3L4[f3]Y6][[S3L4[f3]Y6][L4[f3]Y3]L3]VT
[S3L4[f3]Y6][[S3L4[f3]Y6][S3L4Y3]L3]VT
[S3L4[f3]Y6][[S3L4[f3]Y6][S3L4[f3]Y3]L3]VT
#
#[[S3L4[f3][s6]Y6][S3L4[f3][s6]Y3]L3]VT
#[S3L4[f3][s6]Y6][[S3L4[f3][s6]Y6][S3L4[f3][s6]Y3]L3]VT
#
# Easton et al. (2000) [54]
[L4Y6][L3]VT
#
[L4[f3]Y6][S3L3]VT
[S3L4[f3]Y6][L3]VT
[S3L4[f3]Y6][S3L3]VT
#
[L4[f3]Y6][L4[f3]Y3L3]VT
[L4[f3]Y6][S3L4[f3]Y3L3]VT
[S3L4[f3]Y6][L4[f3]Y3L3]VT
[S3L4[f3]Y6][S3L4[f3]Y3L3]VT
#
[S3L4[f3]Y6][[Y6][S3L4[f3]Y3]L3]VT
#
[S3L4[f3]Y6][[L4Y6][S3L4[f3]Y3]L3]VT
[S3L4Y6][[L4[f3]Y6][S3L4[f3]Y3]L3]VT
[S3L4[f3]Y6][[L4[f3]Y6][S3L4Y3]L3]VT
#
[S3L4[f3]Y6][[L4[f3]Y6][S3L4[f3]Y3]L3]VT
[L4[f3]Y6][[S3L4[f3]Y6][S3L4[f3]Y3]L3]VT
[S3L4[f3]Y6][[S3L4[f3]Y6][L4[f3]Y3]L3]VT
#
[S3L4[f3]Y6][[S3L4Y6][S3L4[f3]Y3]L3]VT
[S3L4Y6][[S3L4[f3]Y6][S3L4[f3]Y3]L3]VT
#
[S3L4[f3]Y6][[S3L4[f3]Y6][S3L4[f3]Y3]L3]VT
#
# Degroote et al. 2003 [55]
[[s3]L4Y6][L3]VT
[[f2]L4[s6]Y6][L3]VT
[[s3]L4[f3]Y6][[f2]L3]VT
[[s3]L4Y6][[f2]L3Y3]VT
[L4[s6]Y6][[f2]L3Y3]VT
[[s3]L4[f3]Y6][[f2]L3Y3]VT
[[s3]L3[f4]Y3L4Y6][[f2]L3Y3]VT
#
# Royle et al. 2002 [56]
VT
[Y6]VT
[L3]VT
[L4]VT
[L6]VT
[Y6][L3]VT
La3Lb4VT
[S3L3]VT
[S6][L3]VT
[Y6][Y3L3]VT
[L4Y6][L3]VT
[Y6][S3L3]VT
[Y3L4Y6][L3]VT
[L4[f3]Y6][L3]VT
[S6][S3L3]VT
[S3L4Y6][L3]VT
[L4Y6][S3L3]VT
[S6L4Y6][L3]VT
[Y3L4Y6][Y3L3]VT
[Y3L4[f3]Y6][L3]VT
[V3L4Y6][S3L3]VT
[L3Y3L4Y6][L3]VT
[S3L4[f3]Y6][L3]VT
[L4Y3L4Y6][L3]VT
[L4Y6][L3Y3L3]VT
[L4[f3]Y6][S3L3]VT
[S3L4Y6][S3L3]VT
[Y3L4Y6][L3Y3L3]VT
[Y3L4[f3]Y6][S3L3]VT
[L3Y3L4Y6][S3L3]VT
#
[L4Y3L4Y6][S3L3]VT
[L3Y3L4[f3]Y6][L3]VT
[L4Y3L4[f3]Y6][L3]VT
[L4[f3]Y3L4Y6][L3]VT
[S6L4Y6][S3L3]VT
[S6L4Y3L4Y6][L3]VT
[L3Y3L4Y6][L3Y3L3]VT
[L4Y3L4Y6][L3Y3L3]VT
[L4Y3L4Y3L4Y6][L3]VT
[L3Y3L4[f3]Y6][S3L3]VT
[L4Y3L4[f3]Y6][S3L3]VT
[L4[f3]Y3L4Y6][S3L3]VT
[L3[f4]Y3L4[f3]Y6][L3]VT
[S6L4Y3L4Y6][S3L3]VT
[L3Y3L4Y6][S3L3Y3L3]VT
[L4Y3L4Y6][S3L3Y3L3]VT
[L4[f3]Y3L4Y3L4Y6][L3]VT
[[f4]L3Y3L4[f3]Y6][S3L3]VT
[S6L4Y3L4Y3L4Y6][L3]VT
[S6L4[f3]Y3L4Y6][S3L3]VT
[L4[f3]Y3L4Y3L4Y6][S3L3]VT
#
# Mitoma, J. et al. 2003 [57]
[S3L3]VT
[S6][S3L3]VT
[Y6][S3L3]VT
[S3L4Y6][L3]VT
[L4Y6][S3L3]VT
[S3L4Y6][S3L3]VT
[S3L4[f3]Y6][S3L3]VT
[L4Y3L3]VT
[S3L4Y3L3]VT
[S3L4[f3]Y3L3]VT
#
# Wilson et al. 2008 [58]
[Y6][L3]VT
[S3L3]VT
[S6][L3]VT
[L4Y6][L3]VT
[Y6][S3L3]VT
[L4[f3]Y6][L3]VT
[L4Y6][[f2]L3]VT
[S6][S3L3]VT
[S3L4Y6][L3]VT
[L4Y6][S3L3]VT
[L4Y3L4Y6][L3]VT
[[f2]L3Y6][S3L3]VT
[L4[f3]Y6][S3L3]VT
[L4Y3L4[f3]Y6][L3]VT
[[f2]L4[f3]Y6][S3L3]VT
[S3L4[f3]Y6][[f2]L3]VT
[L4Y3L4Y6][S3L3]VT
[L4Y6][[L4Y6][L4Y3]L3]VT
[L4[f3]Y3L4Y6][S3L3]VT
[[L4Y6][L4Y3]L4Y6][S3L3]VT
[L4Y3[f2]L4[f3]Y6][L3]VT
#
# Yabu et al. 2014 [59]
#[S3]LT
[S6]VT
[S3L3]VT
[S6][L3]VT
[Y6][S3L3]VT
[[s3]L4Y6][S3L3]VT
[S6][S3L3]VT
[L4[s6]Y6][S3L3]VT
[S3L4Y6][L3]VT
[L4Y6][S3L3]VT
[S3L4Y6][S3L3]VT
[[f2]L4Y6][S3L3]VT
[S3L4[f3]Y6][L3]VT
[L4[f3]Y6][S3L3]VT
[V3[f2]L4Y6][S3L3]VT
[S8S3L4Y6][S3L3]VT
[S3L4[f3]Y6][S3L3]VT
[L3[f2]L4Y6][S3L3]VT
[L3]VT
[L4Y6][L3]VT
#
# Yamada et al. 2010 [60]
# asialo
[L4Y6][L3]VT
[Y3L4Y6][L3]VT
[L4Y3L4Y6][L3]VT
[L4Y3L4Y3L4Y6][L3]VT
[L4Y3L4Y3L4Y3L4Y6][L3]VT
[L4Y3L4Y3L4Y3L4Y3L4Y6][L3]VT
# monosialo
[S3L3]VT
[Y6][S3L3]VT
[L4Y6][S3L3]VT
[S3L4Y6][L3]VT
[Y3L4Y6][S3L3]VT
[L4Y3L4Y6][S3L3]VT
[L4Y3L4Y3L4Y6][S3L3]VT
[L4Y3L4Y3L4Y3L4Y6][S3L3]VT
[L4Y3L4Y3L4Y3L4Y3L4Y6][S3L3]VT
[L4Y3L4Y3L4Y3L4Y3L4Y3L4Y6][S3L3]VT
[S3L4Y3L4Y6][L3]VT
[S3L4Y3L4Y3L4Y6][L3]VT
[S3L4Y3L4Y3L4Y3L4Y6][L3]VT
[S3L4Y3L4Y3L4Y3L4Y3L4Y6][L3]VT
[S3L4Y3L4Y3L4Y3L4Y3L4Y3L4Y6][L3]VT
# disialo
[S3L4Y6][S3L3]VT
[S3L4Y3L4Y6][S3L3]VT
[S3L4Y3L4Y3L4Y6][S3L3]VT
[S3L4Y3L4Y3L4Y3L4Y6][S3L3]VT
[S3L4Y3L4Y3L4Y3L4Y3L4Y6][S3L3]VT
# trisialo
[S6][[S3L4Y6][S3L4Y3]L3]VT
[S6][[S3L4Y3L4Y6][S3L4Y3]L3]VT
[S6][[S3L4Y6][S3L4Y3L4Y3]L3]VT
[S6][[S3L4Y3L4Y3L4Y6][S3L4Y3]L3]VT
[S6][[S3L4Y6][S3L4Y3L4Y3L4Y3]L3]VT
#
# Capon, C. et al. (2001) [61]
# Table 3
# FI-1
[S6]VT
# FI-2
[S6][L4[f3]Y3]VT
# FI-4
[S6][L3]VT
# FI-5 (core 5)
[S6][V3]VT
# FI-6
[S6][Y3]VT
# FI-7A
[S6][L4Y3]VT
# FI-7B
[S3L4Y3]VT
# FI-9A
[S6][L3Y3]VT
# FI-9B
[S3[Vb4]L3Y3]VT
# Table 4
# FII-1
[S6][S3L4[f3]Y3]VT
# FII-2
[S6][S3[Vb4]L4Y3]VT
# FII-3
[S6][S3L4Y3]VT
# FII-5
[S6][S3[Vb4]L3Y3]VT
# FII-6
[S6][[s3]L4Y3]VT
# FII-7
[S6][[s3]L4[f3]Y3]VT
#
# Cherian et al. 2015 [62]
[L3]VT
[Y3]VT
[Y6][L3]VT
[L4Y3]VT
[L3Y3]VT
[L4[s6]Y3]VT
[S6][L3]VT
[S3L3]VT
[N3L3]VT
[L4Y6][L3]VT
[L4Y3L3]VT
[L4Y6][Y3]VT
[Y6][L4Y3]VT
[L4[s6]Y6][L3]VT
[S6L4Y3]VT
[Y6][S3L3]VT
[S3L4Y3]VT
[S3L3Y3]VT
[N3L3Y3]VT
[L4Y6][L4Y3]VT
[L4Y3L4Y3]VT
[S6][S3L3]VT
[S6][N3L3]VT
[S6L4Y3L3]VT
[L4Y6][S3L3]VT
[L3Y6][S3L3]VT
[S3L4Y6][L3]VT
[S3L4Y3L3]VT
[N3L4Y3L3]VT
[S3L4Y6][Y3]VT
[L4Y3L4Y3L3]VT
[L4[s6]Y6][S3L3]VT
[S3L4[s6]Y3L3]VT
[L4Y6][S3L4Y3]VT
[S3L4Y6][L4Y3]VT
[S3L4Y3L4Y3]VT
[S6L4Y6][S3L3]VT
[S3L4Y6][S3L3]VT
[S3L4Y6][N3L3]VT
[S6L4Y3L4Y3L3]VT
[L4Y3L4Y6][S3L3]VT
[S3L4Y3L4Y3L3]VT
[S3L4[s6]Y6][S3L3]VT
[S3L4Y6][S3L4Y3]VT
[N3L4Y6][S3L4Y3]VT
[S3L4Y3L4Y3L4Y3]VT
[S3L4[s6]Y6][S3L4Y3]VT
[S6L4Y3L4Y6][S3L3]VT
[S3L4Y3L4Y6][S3L3]VT
[S3L4Y3L4Y3L4Y3L3]VT
[S3L4Y3L4Y6][S3L4Y3]VT
